# Supplementary material for: Compartment-Specific Mitochondrial Proteomic Alterations in Rat Hippocampus Following Chronic Social Isolation Stress
Source: Int J Mol Sci. 2026 Apr 9;27(8):3386. doi: 10.3390/ijms27083386 (PMC13117000; doi:10.3390/ijms27083386)
Supplement: Supplementary file 1 [file ijms-27-03386-s001.zip › Supplementary Table 2.xlsx]

## Sheet: Sheet1
Supplementary Table 2. Hippocampal synaptosomal differentially expressed proteins in CSIS vs Control rats
Protein	UniProtKB Accession No.	Significance (-10lgP)	Gene symbol	Fold change	Synaptosol_Control Area	Synaptosol_Isolation Area	Functional annotation	Pathway / Complex affiliation
ATP synthase protein 8	Q5UAJ5	5.29	ATP8	5.77	57600	332000	OXPHOS – Complex V	ATP synthase
10 kDa heat shock protein, mitochondrial	P26772	14.64	Hspe1	2.1	303000	637000	Chaperones	Mitochondrial co-chaperonin (HSP60 system)
Protein phosphatase 2 scaffold subunit A alpha	Q5XI34	20.59	Ppp2r1a	2.25	157000	352000	Structural scaffold subunit of protein phosphatase 2A	Signaling transduction
Calcium/calmodulin-dependent protein kinase type II subunit alpha	P11275	10.64	Camk2a	1.72	741000	1270000	Serine/threonine kinase	CaMKII complex
Tropomyosin alpha-3 chain	Q63610	8.31	Tpm3	2.11	44400	93800	Actin-binding protein	Cytoskelet organisation
Polyubiquitin	Q63654	21.08	UBC	1.68	404000	678000	Ubiquitin precursor	Protein quality control and degradation
Isoform Non-brain of Clathrin light chain	P08082-2	5.14	Cltb	1.64	92000	151000	Component of clathrin-coated vesicles	Vesicle trafficking and endocytosis
Elongation factor 1-gamma	Q68FR6	8.55	Eef1g	1.52	124000	188000	eEF1 complex; protein translation	Protein synthesis; translation
