# Supplementary material for: Compartment-Specific Mitochondrial Proteomic Alterations in Rat Hippocampus Following Chronic Social Isolation Stress
Source: Int J Mol Sci. 2026 Apr 9;27(8):3386. doi: 10.3390/ijms27083386 (PMC13117000; doi:10.3390/ijms27083386)
Supplement: Supplementary file 1 [file ijms-27-03386-s001.zip › Supplementary Table 1.xlsx]

## Sheet: NSM HIPP CSIS-Control
Supplementary Table 1. Hippocampal nonsynaptic mitochondria (NSM) differentially expressed proteins in CSIS vs. Control rats
Protein	UniProtKB Accession No.	Gene symbol	Fold change	Functional annotation	Pathway / Complex affiliation
Dihydrolipoyllysine-residue acetyltransferase component of pyruvate dehydrogenase complex	P08461	Dlat	2	PDH Complex	Pyruvate dehydrogenase complex-E2 subunit
Dihydrolipoyl dehydrogenase	Q6P6R2	Dld	1.5	PDH Complex	Pyruvate dehydrogenase complex-E3 subunit
Dihydrolipoamide S-succinyltransferase (OGDH E2)	G3V6P2	DLST	3.1	TCA / Energy metabolism	2-Oxoglutarate dehydrogenase complex
2-oxoglutarate dehydrogenase complex component E1	Q5XI78	OGDH	1.7	TCA / Energy metabolism	2-Oxoglutarate dehydrogenase complex
Citrate synthase	G3V936	Cs	0.6	TCA / Energy metabolism	TCA cycle
Malate dehydrogenase, mitochondrial	P04636	Mdh2	0.6	TCA / Energy metabolism	Malate–aspartate shuttle
Aspartate aminotransferase, mitochondrial	P00507	Got2	0.6	TCA / Energy metabolism	Phosphocreatine shuttle
Creatine kinase, ubiquitous	Q5BJT9	Ckmt1	0.5	Energy Buffer	Phosphocreatine shuttle
NADH dehydrogenase [ubiquinone] 1 beta subcomplex subunit 10	D4A0T0	Ndufb10	0.5	OXPHOS – Complex I	NADH dehydrogenase (ubiquinone)
NADH dehydrogenase [ubiquinone] iron-sulfur protein 2	Q641Y2	Ndufs2	0.5	OXPHOS – Complex I	NADH dehydrogenase (ubiquinone)
NADH dehydrogenase [ubiquinone] 1 alpha subcomplex subunit 13	D3ZE15	Ndufa13	0.5	OXPHOS – Complex I	NADH dehydrogenase (ubiquinone)
NADH dehydrogenase (Ubiquinone) 1 beta subcomplex 5	D4A565	Ndufb5	0.4	OXPHOS – Complex I	NADH dehydrogenase (ubiquinone)
NADH dehydrogenase [ubiquinone] 1 alpha subcomplex subunit 2	D3ZS58	Ndufa2	0.3	OXPHOS – Complex I	NADH dehydrogenase (ubiquinone)
NADH dehydrogenase [ubiquinone] flavoprotein 2	P19234	Ndufv2	0.3	OXPHOS – Complex I	NADH dehydrogenase (ubiquinone)
NADH dehydrogenase (ubiquinone) Fe-S protein 3	D3ZG43	Ndufs3	0.1	OXPHOS – Complex I	NADH dehydrogenase (ubiquinone)
Succinate dehydrogenase [ubiquinone] iron-sulfur subunit	P21913	Sdhb	0.5	OXPHOS – Complex II	Succinate dehydrogenase / TCA–ETC link
Cytochrome c-1	D3ZFQ8	Cyc1	0.3	OXPHOS – Complex III	Cytochrome b-c1 complex
Cytochrome b-c1 complex subunit Rieske	P20788	Uqcrfs1	0.2	OXPHOS – Complex III	Cytochrome b-c1 complex
Cytochrome c oxidase subunit 6B1	D3ZD09	LOC120103152	0.6	OXPHOS – Complex IV	Cytochrome c oxidase
Cytochrome c oxidase subunit 4 isoform 1	P10888	Cox4i1	0.5	OXPHOS – Complex IV	Cytochrome c oxidase
Cytochrome c oxidase subunit 5B	P12075	Cox5b	0.4	OXPHOS – Complex IV	Cytochrome c oxidase
Cytochrome c oxidase subunit 2	Q8SEZ5	Mt-co2	0.2	OXPHOS – Complex IV	Cytochrome c oxidase
Cytochrome c oxidase subunit 5A	P11240	Cox5a	0.2	OXPHOS – Complex IV	Cytochrome c oxidase
ATP synthase subunit alpha	F1LP05	Atp5f1a	1.8	OXPHOS – Complex V	ATP synthase
ATP synthase subunit beta	G3V6D3	Atp5f1b	1.8	OXPHOS – Complex V	ATP synthase
ATP synthase subunit gamma	P35435	Atp5f1c	0.7	OXPHOS – Complex V	ATP synthase
ATP synthase subunit d	D3ZWT8	Atp5h	0.7	OXPHOS – Complex V	ATP synthase
ATP synthase F(0) complex subunit B1	P19511	Atp5pb	0.5	OXPHOS – Complex V	ATP synthase
ATP synthase subunit e	P29419	Atp5me	0.3	OXPHOS – Complex V	ATP synthase
Mitochondrial import receptor subunit TOM70	R9PXR4	Tomm70	1.7	TOM Complex	Translocase of the outer mitochondrial membrane (TOM)
Voltage-dependent anion-selective channel protein 2	P81155	Vdac2	0.7	Transporter	Outer mitochondrial membrane porin
Voltage-dependent anion-selective channel protein 1	Q9Z2L0	Vdac1	0.6	Transporter	Outer mitochondrial membrane porin
Solute carrier family 25 member 3	G3V741	Slc25a3	0.6	Transporter	Mitochondrial phosphate carrier
ADP/ATP translocase 1	Q05962	Slc25a4	0.5	Transporter	Adenine nucleotide translocator (ANT)
Sideroflexin	Q6AYS2	Sfxn1	0.5	Transporter	Amino acid / one-carbon metabolism transport
Mitochondrial glutamate carrier 1	A0A0G2K5L2	Slc25a22	0.5	Transporter	Glutamate transport (SLC25 family)
ADP/ATP translocase 2	Q09073	Slc25a5	0.4	Transporter	Adenine nucleotide translocator (ANT)
Sideroflexin-3	G3V804	Sfxn3	0.4	Transporter	Amino acid / metabolite transport
Mitochondrial 2-oxoglutarate/malate carrier protein	G3V6H5	Slc25a11	0.2	Transporter	TCA intermediate transport
60 kDa heat shock protein, mitochondrial (HSP60)	P63039	Hspd1	5.9	Chaperones	Mitochondrial protein folding (chaperonin system)
Heat shock protein HSP90-beta	P34058	Hsp90ab1	2	Chaperones	Protein folding / stress response
Heat shock protein HSP90-alpha	P82995	Hsp90aa1	1.7	Chaperones	Protein folding / stress response
10 kDa heat shock protein, mitochondrial	P26772	Hspe1	0.2	Chaperones	Mitochondrial co-chaperonin (HSP60 system)
Prohibitin	P67779	Phb1	0.4	Chaperone / Structural	Mitochondrial inner membrane scaffold / proteostasis
MICOS complex subunit	M0R7G4	Apoo	0.5	Structural	MICOS complex (cristae organization)
Elongation factor Tu, mitochondrial	P85834	Tufm	2.5	Mitochondrial Protein Translation	Mitochondrial ribosome / translation machinery
14-3-3 protein epsilon	P62260	Ywhae	0.5	Signal / Adapter	Protein–protein interaction / signaling networks
Maoa protein (fragment)	B2GV33	MAOA	2.8	Amino acid / Aldehyde Metabolism	Monoamine metabolism / oxidative deamination
